# Supplementary material for: Postpartum Weight Change in Relation to Pre-Pregnancy Weight and Gestational Weight Gain in Women in Low-Income Setting: Data from the KITE Cohort in the Northern Part of Ethiopia
Source: Nutrients. 2021 Dec 28;14(1):131. doi: 10.3390/nu14010131 (PMC8746538; doi:10.3390/nu14010131)
Supplement: Supplementary file 1 [file nutrients-14-00131-s001.zip]

Archive with 1 entries (1 files):
- nutrients-1513878-supplementary.pdf
